# Supplementary material for: Crosstalk between 5-Aminolevulinic Acid and Abscisic Acid Adjusted Leaf Iron Accumulation and Chlorophyll Synthesis to Enhance the Cold Tolerance in Solanum lycopersicum Seedlings
Source: Int J Mol Sci. 2023 Jun 28;24(13):10781. doi: 10.3390/ijms241310781 (PMC10341924; doi:10.3390/ijms241310781)
Supplement: Supplementary file 1 [file ijms-24-10781-s001.zip]

Archive with 1 entries (1 files):
- ijms-2444891-supplementary.pdf
